# Supplementary material for: ﻿New species of the genus Pseudocuneopsis Huang, Dai, Chen & Wu, 2022 (Bivalvia, Unionidae) from Guangxi Province, China
Source: Zookeys. 2023 Jun 12;1166:261–70. doi: 10.3897/zookeys.1166.104150 (PMC10280198; doi:10.3897/zookeys.1166.104150)
Supplement: XML Treatment for Pseudocuneopsis yangshuoensis [file zookeys.1166.104150-treatment1.xml]

<!DOCTYPE tp:taxon-treatment
  PUBLIC "-//TaxonX//DTD Taxonomic Treatment Publishing DTD v0 20100105//EN" "tax-treatment-NSO.dtd">
<tp:taxon-treatment xmlns:tp="http://www.plazi.org/taxpub"><tp:treatment-meta><kwd-group><label>Taxon classification</label><kwd>
              <named-content content-type="kingdom">Animalia</named-content>
            </kwd><kwd>
              <named-content content-type="order">Unionida</named-content>
            </kwd><kwd>
              <named-content content-type="family">Unionidae</named-content>
            </kwd></kwd-group><mixed-citation publication-type="journal"><person-group><name><surname>Wu</surname><given-names>Ruiwen</given-names></name><name><surname>Liu</surname><given-names>Lili</given-names></name><name><surname>Zhang</surname><given-names>Liping</given-names></name><name><surname>Jia</surname><given-names>Junli</given-names></name><name><surname>Jin</surname><given-names>Dandong</given-names></name><name><surname>Wu</surname><given-names>Xiaoping</given-names></name><name><surname>Liu</surname><given-names>Xiongjun</given-names></name></person-group><article-title>﻿New species of the genus <italic><tp:taxon-name><tp:taxon-name-part taxon-name-part-type="genus" reg="Pseudocuneopsis">Pseudocuneopsis</tp:taxon-name-part></tp:taxon-name></italic> Huang, Dai, Chen &amp; Wu, 2022 (<tp:taxon-name><tp:taxon-name-part taxon-name-part-type="class">Bivalvia</tp:taxon-name-part></tp:taxon-name>, <tp:taxon-name><tp:taxon-name-part taxon-name-part-type="family">Unionidae</tp:taxon-name-part></tp:taxon-name>) from Guangxi Province, China</article-title><source>Zookeys</source><day>12</day><month>06</month><year>2023</year><volume>1166</volume><fpage>261</fpage><lpage>270</lpage><pub-id pub-id-type="doi">10.3897/zookeys.1166.104150</pub-id></mixed-citation></tp:treatment-meta><tp:nomenclature><label>﻿</label><tp:taxon-name>
            <object-id xmlns:xlink="http://www.w3.org/1999/xlink" content-type="arpha" xlink:type="simple">B696928D-8677-5913-B987-EA60ADE2EBAD</object-id>
            <tp:taxon-name-part taxon-name-part-type="genus" reg="Pseudocuneopsis">Pseudocuneopsis</tp:taxon-name-part>
            <tp:taxon-name-part taxon-name-part-type="species" reg="yangshuoensis">yangshuoensis</tp:taxon-name-part>
            <object-id xmlns:xlink="http://www.w3.org/1999/xlink" content-type="zoobank" xlink:type="simple">https://zoobank.org/8CF6C1AB-184A-40A4-A05B-4B022A3F7EC3</object-id>
          </tp:taxon-name><tp:taxon-authority>Wu &amp; Liu</tp:taxon-authority><tp:taxon-status xmlns:xlink="http://www.w3.org/1999/xlink" xlink:type="simple">sp. nov.</tp:taxon-status><xref ref-type="fig" rid="F1">Fig. 1</xref></tp:nomenclature><tp:treatment-sec sec-type="Type specimens" id="SECID0EC1AE"><title>Type specimens.</title><p><bold><italic>Holotype</italic></bold>: China • Guangxi Province, Yangshuo County (阳朔县), Li River (<named-content xmlns:xlink="http://www.w3.org/1999/xlink" content-type="dwc:verbatimCoordinates" xlink:type="simple"><named-content content-type="geo-json" specific-use="{&#34;type&#34;:&#34;Point&#34;,&#34;coordinates&#34;:[110.525850,24.900990]}" id="NCID0EQ1AE" xlink:type="simple">24.90099°N, 110.52585°E</named-content></named-content>), 11 December 2022, coll. Dandong Jin (SXNU22121104). <bold><italic>Paratypes</italic></bold>: same data as holotype (SXNU22121105 - SXNU22121108).</p><fig id="F1" position="float" orientation="portrait"><object-id xmlns:xlink="http://www.w3.org/1999/xlink" content-type="doi" xlink:type="simple">10.3897/zookeys.1166.104150.figure1</object-id><object-id xmlns:xlink="http://www.w3.org/1999/xlink" content-type="arpha" xlink:type="simple">1CD6A798-3EC4-55FD-8BDE-4B53219AD2AD</object-id><label>Figure 1.</label><caption><p>Photographs of <italic><tp:taxon-name><tp:taxon-name-part taxon-name-part-type="genus" reg="Pseudocuneopsis">Pseudocuneopsis</tp:taxon-name-part><tp:taxon-name-part taxon-name-part-type="species" reg="yangshuoensis">yangshuoensis</tp:taxon-name-part></tp:taxon-name></italic> sp. nov. <bold>A</bold> holotype SXNU22121104 <bold>B–E</bold> paratype SXNU22121105–SXNU22121108. Sacle bar: 1 cm.</p></caption><graphic xmlns:xlink="http://www.w3.org/1999/xlink" xlink:href="zookeys-1166-261_article-104150__-g001.jpg" position="float" orientation="portrait" xlink:type="simple" id="oo_862813.jpg"><uri content-type="original_file" xlink:type="simple">https://binary.pensoft.net/fig/862813</uri></graphic></fig></tp:treatment-sec><tp:treatment-sec sec-type="diagnosis" id="SECID0EP2AE"><title>Diagnosis.</title><p><italic><tp:taxon-name><tp:taxon-name-part taxon-name-part-type="genus" reg="Pseudocuneopsis">Pseudocuneopsis</tp:taxon-name-part><tp:taxon-name-part taxon-name-part-type="species" reg="yangshuoensis">yangshuoensis</tp:taxon-name-part></tp:taxon-name></italic> sp. nov. is morphologically distinct from the other two recognized species within the genus by shell shape, beak position and surface sculpture (Table <xref ref-type="table" rid="T2">2</xref>). Diagnostic characteristics: shell wedge-shaped; the ventral margin nearly straight or slightly concave; the umbo situated 1/3 of shell length, and obviously lower than the dorsal margin; nacre orange.</p><table-wrap id="T2" position="float" orientation="portrait"><label>Table 2.</label><caption><p>Conchological characters of <italic><tp:taxon-name><tp:taxon-name-part taxon-name-part-type="genus" reg="Pseudocuneopsis">Pseudocuneopsis</tp:taxon-name-part><tp:taxon-name-part taxon-name-part-type="species" reg="yangshuoensis">yangshuoensis</tp:taxon-name-part></tp:taxon-name></italic> sp. nov., <italic><tp:taxon-name><tp:taxon-name-part taxon-name-part-type="genus" reg="Pseudocuneopsis">Pseudocuneopsis</tp:taxon-name-part><tp:taxon-name-part taxon-name-part-type="species" reg="capitata">capitata</tp:taxon-name-part></tp:taxon-name></italic>, <italic><tp:taxon-name><tp:taxon-name-part taxon-name-part-type="genus" reg="Pseudocuneopsis">Pseudocuneopsis</tp:taxon-name-part><tp:taxon-name-part taxon-name-part-type="species" reg="sichuanensis">sichuanensis</tp:taxon-name-part></tp:taxon-name></italic>. Characteristic descriptions of <italic><tp:taxon-name><tp:taxon-name-part taxon-name-part-type="genus" reg="Pseudocuneopsis">P.</tp:taxon-name-part><tp:taxon-name-part taxon-name-part-type="species" reg="capitata">capitata</tp:taxon-name-part></tp:taxon-name></italic> and <italic><tp:taxon-name><tp:taxon-name-part taxon-name-part-type="genus" reg="Pseudocuneopsis">P.</tp:taxon-name-part><tp:taxon-name-part taxon-name-part-type="species" reg="sichuanensis">sichuanensis</tp:taxon-name-part></tp:taxon-name></italic> are referenced from <xref ref-type="bibr" rid="B20">Wu et al. (2022a)</xref>.</p></caption><table id="TID0E22AG" rules="all"><tbody><tr><th rowspan="1" colspan="1"/><th rowspan="1" colspan="1"><italic><tp:taxon-name><tp:taxon-name-part taxon-name-part-type="genus" reg="Pseudocuneopsis">P.</tp:taxon-name-part><tp:taxon-name-part taxon-name-part-type="species" reg="yangshuoensis">yangshuoensis</tp:taxon-name-part></tp:taxon-name></italic> sp. nov.</th><th rowspan="1" colspan="1">
                    <italic>
                      <tp:taxon-name><tp:taxon-name-part taxon-name-part-type="genus" reg="Pseudocuneopsis">P.</tp:taxon-name-part><tp:taxon-name-part taxon-name-part-type="species" reg="sichuanensis">sichuanensis</tp:taxon-name-part></tp:taxon-name>
                    </italic>
                  </th><th rowspan="1" colspan="1">
                    <italic>
                      <tp:taxon-name><tp:taxon-name-part taxon-name-part-type="genus" reg="Pseudocuneopsis">P.</tp:taxon-name-part><tp:taxon-name-part taxon-name-part-type="species" reg="capitata">capitata</tp:taxon-name-part></tp:taxon-name>
                    </italic>
                  </th></tr><tr><td rowspan="1" colspan="1">Length</td><td rowspan="1" colspan="1">41.39–50.51 (mm)</td><td rowspan="1" colspan="1">49.16–62.97 (mm)</td><td rowspan="1" colspan="1">101.68–121.32 (mm)</td></tr><tr><td rowspan="1" colspan="1">Width</td><td rowspan="1" colspan="1">27.25–28.99 (mm)</td><td rowspan="1" colspan="1">15.01–22.42 (mm)</td><td rowspan="1" colspan="1">37.07–42.72 (mm)</td></tr><tr><td rowspan="1" colspan="1">Height</td><td rowspan="1" colspan="1">15.34–19.40 (mm)</td><td rowspan="1" colspan="1">27.16–36.02 (mm)</td><td rowspan="1" colspan="1">49.23–61.02 (mm)</td></tr><tr><td rowspan="1" colspan="1">Shell shape</td><td rowspan="1" colspan="1">Wedge-shaped</td><td rowspan="1" colspan="1">Oval wedge</td><td rowspan="1" colspan="1">Elongate wedge</td></tr><tr><td rowspan="1" colspan="1">Umbo position</td><td rowspan="1" colspan="1">1/3 of shell length; umbo obviously lower than the dorsal margin</td><td rowspan="1" colspan="1">1/4–1/5 of shell length; umbo slightly higher than the dorsal margin</td><td rowspan="1" colspan="1">1/6 of shell length; umbo obviously higher than the dorsal margin</td></tr><tr><td rowspan="1" colspan="1">Surface sculpture</td><td rowspan="1" colspan="1">Epidermis brownish-black covered with concentric ridges</td><td rowspan="1" colspan="1">Epidermis dark brown with growth annulus with 1 or 2 sulci near the posterior dorsal margin</td><td rowspan="1" colspan="1">Epidermis brownish with low rides, which follow the growth lines</td></tr><tr><td rowspan="1" colspan="1">Nacre colour</td><td rowspan="1" colspan="1">Orange</td><td rowspan="1" colspan="1">White</td><td rowspan="1" colspan="1">Milk-white</td></tr><tr><td rowspan="1" colspan="1">Dorsal margin</td><td rowspan="1" colspan="1">Anterior margin oval, and inflated, with the dorsal margin curved downwards</td><td rowspan="1" colspan="1">Anterior margin oval, and inflated, with the dorsal margin curved downwards</td><td rowspan="1" colspan="1">Anterior margin oval, highly inflated, dorsal margin sloped downwards</td></tr><tr><td rowspan="1" colspan="1">Posterior slope</td><td rowspan="1" colspan="1">Blunt</td><td rowspan="1" colspan="1">Blunt</td><td rowspan="1" colspan="1">Sharp</td></tr><tr><td rowspan="1" colspan="1">Ventral margin</td><td rowspan="1" colspan="1">Nearly straight or slightly concave</td><td rowspan="1" colspan="1">Slightly concave inward at middle posterior</td><td rowspan="1" colspan="1">Rounded anteriorly, behind the anterior inflation there is a sinus</td></tr></tbody></table></table-wrap></tp:treatment-sec><tp:treatment-sec sec-type="description" id="SECID0EAEAG"><title>Description.</title><p>Shell wedge-shaped, medium thickness; anterior margin regularly rounded and inflated; ventral margin nearly straight or slightly concave; umbo located at 1/3 of shell length and obviously lower than the dorsal margin; umbo sculptured unknown due to severe erosion; posterior slope formed by the ventral margin and dorsal margin low, blunt, approximately 60°; epidermis brownish-black covered with concentric ridges; anterior adductor muscle scars elliptical, deep and unrough; posterior adductor muscle scars long elliptical, shallow and smooth; anterior and posterior retractor muscle scars obvious, with the anterior and posterior irregularly elliptical; mantle muscle scars obvious; left valve with two separate pseudocardinal teeth and two later teeth; the outer and inner pseudocardinal teeth are the same length and projected outward at the same level; right valve with one pseudocardinal tooth and one lateral tooth; lateral and pseudocardinal teeth usually curved; nacre orange in colour.</p><p>Length 41.39–50.51 mm, height 15.34–19.40 mm.</p></tp:treatment-sec><tp:treatment-sec sec-type="etymology" id="SECID0EGEAG"><title>Etymology.</title><p>The specific epithet is derived from the type locality Yangshuo County. For the common name, we recommend “Yangshuo Wedged Mussel” (English) and “Yang Shuo Wei Xie Bang” (阳朔伪楔蚌) (Chinese).</p></tp:treatment-sec><tp:treatment-sec sec-type="distribution" id="SECID0ELEAG"><title>Distribution.</title><p>Li River, Guangxi, China (Fig. <xref ref-type="fig" rid="F2">2</xref>).</p><fig id="F2" position="float" orientation="portrait"><object-id xmlns:xlink="http://www.w3.org/1999/xlink" content-type="doi" xlink:type="simple">10.3897/zookeys.1166.104150.figure2</object-id><object-id xmlns:xlink="http://www.w3.org/1999/xlink" content-type="arpha" xlink:type="simple">EDE6A7B3-810E-5688-827F-9DB6BE646941</object-id><label>Figure 2.</label><caption><p>Photograph of the sampling site of <italic><tp:taxon-name><tp:taxon-name-part taxon-name-part-type="genus" reg="Pseudocuneopsis">Pseudocuneopsis</tp:taxon-name-part><tp:taxon-name-part taxon-name-part-type="species" reg="yangshuoensis">yangshuoensis</tp:taxon-name-part></tp:taxon-name></italic> sp. nov. at the Li River, Guangxi in China.</p></caption><graphic xmlns:xlink="http://www.w3.org/1999/xlink" xlink:href="zookeys-1166-261_article-104150__-g002.jpg" position="float" orientation="portrait" xlink:type="simple" id="oo_862802.jpg"><uri content-type="original_file" xlink:type="simple">https://binary.pensoft.net/fig/862802</uri></graphic></fig></tp:treatment-sec><tp:treatment-sec sec-type="description" id="SECID0ENFAG"><title>Anatomical characteristics.</title><p>The soft tissue morphology reveals elongated papillae arranged in two to three rows within the incurrent aperture, with stocky papillae forming the outer row; notable pigmentation and small sarcomas are present along the outer margin of the excurrent aperture; and the size of inner gills exceeds that of outer gills (Fig. <xref ref-type="fig" rid="F3">3</xref>).</p><fig id="F3" position="float" orientation="portrait"><object-id xmlns:xlink="http://www.w3.org/1999/xlink" content-type="doi" xlink:type="simple">10.3897/zookeys.1166.104150.figure3</object-id><object-id xmlns:xlink="http://www.w3.org/1999/xlink" content-type="arpha" xlink:type="simple">309F6CEC-77E3-5D90-B2D2-71F860704803</object-id><label>Figure 3.</label><caption><p>Anatomical features of <italic><tp:taxon-name><tp:taxon-name-part taxon-name-part-type="genus" reg="Pseudocuneopsis">Pseudocuneopsis</tp:taxon-name-part><tp:taxon-name-part taxon-name-part-type="species" reg="yangshuoensis">yangshuoensis</tp:taxon-name-part></tp:taxon-name></italic> sp. nov. with left valve removed. Abbreviations: aam, anterior adductor muscle; pam, posterior adductor muscle; exa, excurrent aperture; ia, incurrent aperture; f, foot; ig, inner gill; og, outer gill; lp, labial palps; m, mantle; p ia, papillae in incurrent aperture; pg exa, pigmentation of excurrent aperture.</p></caption><graphic xmlns:xlink="http://www.w3.org/1999/xlink" xlink:href="zookeys-1166-261_article-104150__-g003.jpg" position="float" orientation="portrait" xlink:type="simple" id="oo_862803.jpg"><uri content-type="original_file" xlink:type="simple">https://binary.pensoft.net/fig/862803</uri></graphic></fig></tp:treatment-sec><tp:treatment-sec sec-type="Molecular analyses" id="SECID0EPGAG"><title>Molecular analyses.</title><p>Pairwise COI sequence divergences from <italic><tp:taxon-name><tp:taxon-name-part taxon-name-part-type="genus" reg="Pseudocuneopsis">Pseudocuneopsis</tp:taxon-name-part><tp:taxon-name-part taxon-name-part-type="species" reg="yangshuoensis">yangshuoensis</tp:taxon-name-part></tp:taxon-name></italic> sp. nov., <italic><tp:taxon-name><tp:taxon-name-part taxon-name-part-type="genus" reg="Pseudocuneopsis">Pseudocuneopsis</tp:taxon-name-part><tp:taxon-name-part taxon-name-part-type="species" reg="capitata">capitata</tp:taxon-name-part></tp:taxon-name></italic>, and <italic><tp:taxon-name><tp:taxon-name-part taxon-name-part-type="genus" reg="Pseudocuneopsis">Pseudocuneopsis</tp:taxon-name-part><tp:taxon-name-part taxon-name-part-type="species" reg="sichuanensis">sichuanensis</tp:taxon-name-part></tp:taxon-name></italic> were conducted in MEGA 7.0 with the uncorrected <italic>p</italic>-distance model. The intraspecific divergence of <italic><tp:taxon-name><tp:taxon-name-part taxon-name-part-type="genus" reg="Pseudocuneopsis">Pseudocuneopsis</tp:taxon-name-part><tp:taxon-name-part taxon-name-part-type="species" reg="yangshuoensis">yangshuoensis</tp:taxon-name-part></tp:taxon-name></italic> sp. nov. was 0%. The interspecific divergence between <italic><tp:taxon-name><tp:taxon-name-part taxon-name-part-type="genus" reg="Pseudocuneopsis">Pseudocuneopsis</tp:taxon-name-part><tp:taxon-name-part taxon-name-part-type="species" reg="yangshuoensis">yangshuoensis</tp:taxon-name-part></tp:taxon-name></italic> sp. nov. and <italic><tp:taxon-name><tp:taxon-name-part taxon-name-part-type="genus" reg="Pseudocuneopsis">P.</tp:taxon-name-part><tp:taxon-name-part taxon-name-part-type="species" reg="sichuanensis">sichuanensis</tp:taxon-name-part></tp:taxon-name></italic> was 8%, and 9% with <italic><tp:taxon-name><tp:taxon-name-part taxon-name-part-type="genus" reg="Pseudocuneopsis">P.</tp:taxon-name-part><tp:taxon-name-part taxon-name-part-type="species" reg="capitata">capitata</tp:taxon-name-part></tp:taxon-name></italic>. Both <abbrev xmlns:xlink="http://www.w3.org/1999/xlink" xlink:title="Bayesian inference" id="ABBRID0EEJAG" xlink:type="simple">BI</abbrev> and <abbrev xmlns:xlink="http://www.w3.org/1999/xlink" xlink:title="maximum likelihood" id="ABBRID0EIJAG" xlink:type="simple">ML</abbrev> trees obtained a consistent topology (Fig. <xref ref-type="fig" rid="F4">4</xref>). In the phylogenetic trees, <italic><tp:taxon-name><tp:taxon-name-part taxon-name-part-type="genus" reg="Pseudocuneopsis">Pseudocuneopsis</tp:taxon-name-part><tp:taxon-name-part taxon-name-part-type="species" reg="yangshuoensis">yangshuoensis</tp:taxon-name-part></tp:taxon-name></italic> sp. nov. formed a well-supported sister-group relationship with <italic><tp:taxon-name><tp:taxon-name-part taxon-name-part-type="genus" reg="Pseudocuneopsis">P.</tp:taxon-name-part><tp:taxon-name-part taxon-name-part-type="species" reg="sichuanensis">sichuanensis</tp:taxon-name-part></tp:taxon-name></italic> (BS = 100; PP = 1.00, Fig. <xref ref-type="fig" rid="F4">4</xref>). <italic><tp:taxon-name><tp:taxon-name-part taxon-name-part-type="genus" reg="Cuneopsis">Cuneopsis</tp:taxon-name-part></tp:taxon-name></italic> and <italic><tp:taxon-name><tp:taxon-name-part taxon-name-part-type="genus" reg="Tchangsinaia">Tchangsinaia</tp:taxon-name-part></tp:taxon-name></italic> were each separated from <italic><tp:taxon-name><tp:taxon-name-part taxon-name-part-type="genus" reg="Pseudocuneopsis">Pseudocuneopsis</tp:taxon-name-part></tp:taxon-name></italic> belonging to three different clades (Fig. <xref ref-type="fig" rid="F4">4</xref>).</p><fig id="F4" position="float" orientation="portrait"><object-id xmlns:xlink="http://www.w3.org/1999/xlink" content-type="doi" xlink:type="simple">10.3897/zookeys.1166.104150.figure4</object-id><object-id xmlns:xlink="http://www.w3.org/1999/xlink" content-type="arpha" xlink:type="simple">5EBFCA99-C7CB-5F39-831A-ABFB4EA6E962</object-id><label>Figure 4.</label><caption><p>Phylogenetic tree of freshwater mussels inferred from maximum likelihood (<abbrev xmlns:xlink="http://www.w3.org/1999/xlink" xlink:title="maximum likelihood" id="ABBRID0ELLAG" xlink:type="simple">ML</abbrev>) and Bayesian inference (<abbrev xmlns:xlink="http://www.w3.org/1999/xlink" xlink:title="Bayesian inference" id="ABBRID0EPLAG" xlink:type="simple">BI</abbrev>) analyses of COI barcode. Support values above the branches are bootstrap support (BS)/ posterior probabilities (PP). The red font indicates the species from this study.</p></caption><graphic xmlns:xlink="http://www.w3.org/1999/xlink" xlink:href="zookeys-1166-261_article-104150__-g004.jpg" position="float" orientation="portrait" xlink:type="simple" id="oo_862804.jpg"><uri content-type="original_file" xlink:type="simple">https://binary.pensoft.net/fig/862804</uri></graphic></fig></tp:treatment-sec><tp:treatment-sec sec-type="remarks" id="SECID0EYLAG"><title>Remarks.</title><p>Species delineation can be problematic in the presence of morphological ambiguities due to phenotypic plasticity and convergence (e.g., cryptic species), especially in mollusks (<xref ref-type="bibr" rid="B22">Zieritz et al. 2010</xref>; <xref ref-type="bibr" rid="B4">Inoue et al. 2013</xref>). The use of molecular genetics can aid species delineation in the case of phenotypic plasticity and/or convergence (<xref ref-type="bibr" rid="B12">Pieri et al. 2018</xref>; <xref ref-type="bibr" rid="B21">Wu et al. 2022b</xref>). <italic><tp:taxon-name><tp:taxon-name-part taxon-name-part-type="genus" reg="Pseudocuneopsis">Pseudocuneopsis</tp:taxon-name-part><tp:taxon-name-part taxon-name-part-type="species" reg="yangshuoensis">yangshuoensis</tp:taxon-name-part></tp:taxon-name></italic> sp. nov. can be distinguished from congeneric species based on the diagnostic characteristics of shells. We also analyze the interspecific divergence among <italic><tp:taxon-name><tp:taxon-name-part taxon-name-part-type="genus" reg="Pseudocuneopsis">P.</tp:taxon-name-part><tp:taxon-name-part taxon-name-part-type="species" reg="sichuanensis">sichuanensis</tp:taxon-name-part></tp:taxon-name></italic>, <italic><tp:taxon-name><tp:taxon-name-part taxon-name-part-type="genus" reg="Pseudocuneopsis">P.</tp:taxon-name-part><tp:taxon-name-part taxon-name-part-type="species" reg="capitata">capitata</tp:taxon-name-part></tp:taxon-name></italic> and <italic><tp:taxon-name><tp:taxon-name-part taxon-name-part-type="genus" reg="Pseudocuneopsis">P.</tp:taxon-name-part><tp:taxon-name-part taxon-name-part-type="species" reg="yangshuoensis">yangshuoensis</tp:taxon-name-part></tp:taxon-name></italic> sp. nov. based on the COI barcode. The results show that the average interspecific divergence between the two species was 8%–9%, which is much higher than intraspecific divergences. Genetic analysis conducted in this study supports <italic><tp:taxon-name><tp:taxon-name-part taxon-name-part-type="genus" reg="Pseudocuneopsis">P.</tp:taxon-name-part><tp:taxon-name-part taxon-name-part-type="species" reg="yangshuoensis">yangshuoensis</tp:taxon-name-part></tp:taxon-name></italic> sp. nov. as a valid species, which can be easily distinguished by COI barcode.</p></tp:treatment-sec><ref-list><ref id="B20"><mixed-citation xmlns:xlink="http://www.w3.org/1999/xlink" xlink:type="simple"><person-group><name name-style="western"><surname>Wu</surname><given-names>XP</given-names></name><name name-style="western"><surname>Dai</surname><given-names>YT</given-names></name><name name-style="western"><surname>Yin</surname><given-names>N</given-names></name><name name-style="western"><surname>Shu</surname><given-names>FY</given-names></name><name name-style="western"><surname>Chen</surname><given-names>ZG</given-names></name><name name-style="western"><surname>Guo</surname><given-names>L</given-names></name><name name-style="western"><surname>Zhou</surname><given-names>CH</given-names></name><name name-style="western"><surname>Ouyang</surname><given-names>S</given-names></name><name name-style="western"><surname>Huang</surname><given-names>XC</given-names></name></person-group> (<year>2022a</year>) <article-title>Mitogenomic phylogeny resolves <italic><tp:taxon-name><tp:taxon-name-part taxon-name-part-type="genus">Cuneopsis</tp:taxon-name-part></tp:taxon-name></italic> (<tp:taxon-name><tp:taxon-name-part taxon-name-part-type="class">Bivalvia</tp:taxon-name-part></tp:taxon-name>: <tp:taxon-name><tp:taxon-name-part taxon-name-part-type="family">Unionidae</tp:taxon-name-part></tp:taxon-name>) as polyphyletic: The description of two new genera and a new species.</article-title><source>Zoologica Scripta</source><volume>51</volume>(<issue>2</issue>): <fpage>173</fpage>–<lpage>184</lpage>. <ext-link xlink:href="10.1111/zsc.12527" ext-link-type="doi" xlink:type="simple">https://doi.org/10.1111/zsc.12527</ext-link></mixed-citation></ref><ref id="B22"><mixed-citation xmlns:xlink="http://www.w3.org/1999/xlink" xlink:type="simple"><person-group><name name-style="western"><surname>Zieritz</surname><given-names>A</given-names></name><name name-style="western"><surname>Hoffman</surname><given-names>JI</given-names></name><name name-style="western"><surname>Amos</surname><given-names>W</given-names></name><name name-style="western"><surname>Aldridge</surname><given-names>DC</given-names></name></person-group> (<year>2010</year>) <article-title>Phenotypic plasticity and genetic isolation-by-distance in the freshwater mussel <italic><tp:taxon-name><tp:taxon-name-part taxon-name-part-type="genus">Unio</tp:taxon-name-part><tp:taxon-name-part taxon-name-part-type="species">pictorum</tp:taxon-name-part></tp:taxon-name></italic> (<tp:taxon-name><tp:taxon-name-part taxon-name-part-type="phylum">Mollusca</tp:taxon-name-part></tp:taxon-name>: <tp:taxon-name><tp:taxon-name-part taxon-name-part-type="order">Unionoida</tp:taxon-name-part></tp:taxon-name>).</article-title><source>Evolutionary Ecology</source><volume>24</volume>(<issue>4</issue>): <fpage>923</fpage>–<lpage>938</lpage>. <ext-link xlink:href="10.1007/s10682-009-9350-0" ext-link-type="doi" xlink:type="simple">https://doi.org/10.1007/s10682-009-9350-0</ext-link></mixed-citation></ref><ref id="B4"><mixed-citation xmlns:xlink="http://www.w3.org/1999/xlink" xlink:type="simple"><person-group><name name-style="western"><surname>Inoue</surname><given-names>K</given-names></name><name name-style="western"><surname>Hayes</surname><given-names>DM</given-names></name><name name-style="western"><surname>Harris</surname><given-names>JL</given-names></name><name name-style="western"><surname>Christian</surname><given-names>AD</given-names></name></person-group> (<year>2013</year>) <article-title>Phylogenetic and morphometric analyses reveal ecophenotypic plasticity in freshwater mussels <italic><tp:taxon-name><tp:taxon-name-part taxon-name-part-type="genus">Obovaria</tp:taxon-name-part><tp:taxon-name-part taxon-name-part-type="species">jacksoniana</tp:taxon-name-part></tp:taxon-name></italic> and <italic><tp:taxon-name><tp:taxon-name-part taxon-name-part-type="genus">Villosa</tp:taxon-name-part><tp:taxon-name-part taxon-name-part-type="species">arkansasensis</tp:taxon-name-part></tp:taxon-name></italic> (<tp:taxon-name><tp:taxon-name-part taxon-name-part-type="class">Bivalvia</tp:taxon-name-part></tp:taxon-name>: <tp:taxon-name><tp:taxon-name-part taxon-name-part-type="family">Unionidae</tp:taxon-name-part></tp:taxon-name>).</article-title><source>Ecology and Evolution</source><volume>3</volume>(<issue>8</issue>): <fpage>2670</fpage>–<lpage>2683</lpage>. <ext-link xlink:href="10.1002/ece3.649" ext-link-type="doi" xlink:type="simple">https://doi.org/10.1002/ece3.649</ext-link></mixed-citation></ref><ref id="B12"><mixed-citation xmlns:xlink="http://www.w3.org/1999/xlink" xlink:type="simple"><person-group><name name-style="western"><surname>Pieri</surname><given-names>AM</given-names></name><name name-style="western"><surname>Inoue</surname><given-names>K</given-names></name><name name-style="western"><surname>Johnson</surname><given-names>NA</given-names></name><name name-style="western"><surname>Smith</surname><given-names>CH</given-names></name><name name-style="western"><surname>Harris</surname><given-names>JL</given-names></name><name name-style="western"><surname>Robertson</surname><given-names>C</given-names></name><name name-style="western"><surname>Randklev</surname><given-names>CR</given-names></name></person-group> (<year>2018</year>) <article-title>Molecular and morphometric analyses reveal cryptic diversity within freshwater mussels (<tp:taxon-name><tp:taxon-name-part taxon-name-part-type="class">Bivalvia</tp:taxon-name-part></tp:taxon-name>: <tp:taxon-name><tp:taxon-name-part taxon-name-part-type="family">Unionidae</tp:taxon-name-part></tp:taxon-name>) of the western Gulf coastal drainages of the USA.</article-title><source>Biological Journal of the Linnean Society, Linnean Society of London</source><volume>124</volume>(<issue>2</issue>): <fpage>261</fpage>–<lpage>277</lpage>. <ext-link xlink:href="10.1093/biolinnean/bly046" ext-link-type="doi" xlink:type="simple">https://doi.org/10.1093/biolinnean/bly046</ext-link></mixed-citation></ref><ref id="B21"><mixed-citation xmlns:xlink="http://www.w3.org/1999/xlink" xlink:type="simple"><person-group><name name-style="western"><surname>Wu</surname><given-names>R</given-names></name><name name-style="western"><surname>Liu</surname><given-names>X</given-names></name><name name-style="western"><surname>Guo</surname><given-names>L</given-names></name><name name-style="western"><surname>Zhou</surname><given-names>C</given-names></name><name name-style="western"><surname>Ouyang</surname><given-names>S</given-names></name><name name-style="western"><surname>Wu</surname><given-names>X</given-names></name></person-group> (<year>2022b</year>) DNA barcoding, multilocus phylogeny, and morphometry reveal phenotypic plasticity in the Chinese freshwater mussel <italic><tp:taxon-name><tp:taxon-name-part taxon-name-part-type="genus">Lamprotula</tp:taxon-name-part><tp:taxon-name-part taxon-name-part-type="species">caveata</tp:taxon-name-part></tp:taxon-name></italic> (<tp:taxon-name><tp:taxon-name-part taxon-name-part-type="class">Bivalvia</tp:taxon-name-part></tp:taxon-name>: <tp:taxon-name><tp:taxon-name-part taxon-name-part-type="family">Unionidae</tp:taxon-name-part></tp:taxon-name>). Ecology and Evolution 12(7): e9035. <ext-link xlink:href="10.1002/ece3.9035" ext-link-type="doi" xlink:type="simple">https://doi.org/10.1002/ece3.9035</ext-link></mixed-citation></ref></ref-list></tp:taxon-treatment>
